# Supplementary material for: Unraveling the mystery of white matter in depression: A translational perspective on recent advances
Source: Brain Behav. 2022 Jun 1;12(7):e2629. doi: 10.1002/brb3.2629 (PMC9304855; doi:10.1002/brb3.2629)
Supplement: Supplementary file 1 — Supplementary Table 1‐ Imaging Studies in MDD Patients [file BRB3-12-e2629-s001.xlsx]

## Sheet: Tabelle1
Title	Included/Excluded	Authors	DOI
Delineation of Early and Later Adult Onset Depression by Diffusion Tensor Imaging	Included	Cheng Y et al.	10.1371/journal.pone.0112307
Association Between Abnormal Serum Myelin-Specific Protein Levels and White Matter Integrity in First-Episode and Drug-Naïve Patients With Major Depressive Disorder	Included	Jiang L et al.	10.1016/j.jad.2018.02.044
A Diffusion Tensor Imaging Study Using a Voxel-Based Analysis, Region-of-Interest Method to Analyze White Matter Abnormalities in First-Episode, Treatment-Naïve Major Depressive Disorder	Included	Srivastava S et al.	10.1176/appi.neuropsych.15050120
Relationship between white matter integrity and serum inflammatory cytokine levels in drug naive patients with major depressive disorder: diffusion tensor imaging study using tract-based spatial statistics.	Included	Sugimoto K, et al	10.1038/s41398-018-0174-y
The association between substance P and white matter integrity in medication-naive patients with major depressive disorder	Included	Won E, et al.	10.1038/s41598-017-10100-y
White matter microstructural abnormalities and their association with anticipatory anhedonia in depression	Included	Yang XH, et al.	10.1016/j.pscychresns.2017.04.005
Association between reduced white matter integrity in the corpus callosum and serotonin transporter gene DNA methylation in medication-naive patients with major depressive disorder.	Included	Won E, et al.	10.1038/tp.2016.137
Altered white matter integrity in young adults with first-episode, treatment-naive, and treatment-responsive depression	Included	Guo WB, et al.	10.1016/j.neulet.2012.06.027
White matter integrity deficit in treatment-naïve adult patients with major depressive disorder	Included	Ouyang X, et al.	N/A ISSN: 2078-9947
Whiter matter abnormalities in medication-naive subjects with a single short-duration episode of major depressive disorder	Included	Wu F, et al.	10.1016/j.pscychresns.2010.09.002
Brain microstructural abnormalities revealed by diffusion tensor images in patients with treatment-resistant depression compared with major depressive disorder before treatment.	Included	Zhou Y, et al.	10.1111/add.14596
Blood-brain barrier regulation in psychiatric disorders	Excluded (Review article)	Kealy et al.
Transdiagnostic neuroimaging in psychiatry: A review	Excluded (Review article)	Mitelman SA
White matter microstructural alterations across four major psychiatric disorders: mega-analysis study in 2937 individuals	Excluded (Review article)	Koshiyama et al.
Corticotropin releasing hormone and imaging, rethinking the stress axis	Excluded (Review Article)	Contoreggi C
Hepatitis C virus-associated neurocognitive and neuropsychiatric disorders: Advances in 2015	Excluded (Review article)	Monaco et al.
Neuroimaging after mild traumatic brain injury: review and meta-analysis	Excluded (Review article)	Eierud et al.
The hypothalamic-pituitary-adrenal axis and depressive disorder: recent progress	Excluded (Review article)	Kunugi et al.
Single subject prediction of brain disorders in neuroimaging: Promises and pitfalls	Excluded (Review article)	Arbabshirani et al.
Advanced neuroimaging applied to veterans and service personnel with traumatic brain injury: state of the art and potential benefits	Excluded (Review article)	Wilde et al.
White matter abnormalities in medication-naïve adult patients with major depressive disorder: tract-based spatial statistical analysis	Excluded (other reasons)	Wang Y, et al.
Common and diagnosis-specific fractional anisotropy of white matter in schizophrenia, bipolar disorder, and major depressive disorder: Evidence from comparative voxel-based meta-analysis.	Excluded (other reasons)	Dong D, et al.
[Therapeutic effect of the combined treatment with acupuncture and venlafaxine hydrochloride on depression based on diffusion tensor imaging technology	Excluded (other reasons)	Wang PR, et al
Association of obesity with cognitive function and brain structure in patients with major depressive disorder	Excluded (other reasons)	Hidese S, et al.
A probabilistic template of human mesopontine tegmental nuclei from in vivo 7T MRI	Excluded (other reasons)	Bianciardi M, et al.
Childhood adversity associated with white matter alteration in the corpus callosum, corona radiata, and uncinate fasciculus of psychiatrically healthy adults	Excluded (other reasons)	McCarthy-Jones S, et al
The NCAM1 gene set is linked to depressive symptoms and their brain structural correlates in healthy individuals	Excluded (other reasons)	Petrovska J, et al.
Cerebellar microstructural abnormalities in bipolar depression and unipolar depression: A diffusion kurtosis and perfusion imaging study	Excluded (other reasons)	Zhao L, et al.
Structural connectivity and response to ketamine therapy in major depression: A preliminary study	Excluded (other reasons)	Vasavada MM, et al.
Widespread changes in white matter microstructure after a day of waking and sleep deprivation	Excluded (other reasons)	Elvsåshagen T, et al.
The papez circuit in first-episode, treatment-naive adults with major depressive disorder: combined atlas-based tract-specific quantification analysis	Excluded (other reasons)	Jiang W, et al.
Brain changes in long-term zen meditators using proton magnetic resonance spectroscopy and diffusion tensor imaging: a controlled study	Excluded (other reasons)	Fayed N, et al.
Polygenic risk and white matter integrity in individuals at high risk of mood disorder	Excluded (other reasons)	Whalley HC, et al.
Default mode network activity and white matter integrity in healthy middle- aged ApoE4 carriers	Excluded (other reasons)	Patel KT, et al.
Validating serum S100B and neuron-specific enolase as biomarkers for the human brain - a combined serum, gene expression and MRI study	Excluded (other reasons)	Streitbürger DP, et al.
White matter disruptions in adolescents exposed to childhood maltreatment and vulnerability to psychopathology	Excluded (other reasons)	Huang H, et al.
Brain microstructure of subclinical apathy phenomenology in healthy individuals	Excluded (other reasons)	Spalletta G, et al.
Mapping inter-regional connectivity of the entire cortex to characterize major depressive disorder: a whole-brain diffusion tensor imaging tractography study	Excluded (other reasons)	Korgaonkar MS, et al.
Cingulum white matter in young women at risk of depression: the effect of family history and anhedonia	Excluded (other reasons)	Keedwell PA, et al.
Social reward dependence and brain white matter microstructure	Excluded (other reasons)	Bjørnebekk A, et al.
Effects of early-life adversity on white matter diffusivity changes in patients at risk for major depression	Excluded (other reasons)	Frodl T, et al.
Reduced fractional anisotropy in the visual limbic pathway of young adults witnessing domestic violence in childhood	Excluded (other reasons)	Choi J, et al.
Linking an anxiety-related personality trait to brain white matter microstructure: diffusion tensor imaging and harm avoidance	Excluded (other reasons)	Westlye LT, et al
Diffusion tensor imaging of the hippocampus and verbal memory performance: the RUN DMC study	Excluded (other reasons)	van Norden AG, et al.
Hurtful words: association of exposure to peer verbal abuse with elevated psychiatric symptom scores and corpus callosum abnormalities	Excluded (other reasons)	Teicher MH, et al.
Aetiological differences in neuroanatomy of the vegetative state: insights from diffusion tensor imaging and functional implications	Excluded (other reasons)	Newcombe VF, et al.
The human connectome project for disordered emotional states: Protocol and rationale for a research domain criteria study of brain connectivity in young adult anxiety and depression.	Excluded (other reasons)	Tozzi L, et al.
Indirect frontocingulate structural connectivity predicts clinical response to accelerated rTMS in major depressive disorder	Excluded (other reasons)	Klooster et al.
Studying pre-treatment and ketamine-induced changes in white matter microstructure in the context of ketamine's antidepressant effects.	Excluded (other reasons)	Sydnor et al.
CORM-3 ameliorates neurodegeneration in the amygdala and improves depression- and anxiety-like behavior in a rat model of combined traumatic brain injury and hemorrhagic shock.	Excluded (other reasons)	Li et al.
Severity of current depression and remission status are associated with structural connectome alterations in major depressive disorder.	Excluded (other reasons)	Repple et al.
White matter microstructural differences across major depressive disorder, bipolar disorder and schizophrenia: A tract-based spatial statistics study.	Excluded (other reasons)	Cui et al.
Depression and anxiety mediate the relationship between frontotemporal white matter integrity and quality of life in distressed young adults.	Excluded (other reasons)	Greenberg et al.
Convolutional Neural Network-Based Deep Learning Model for Predicting Differential Suicidality in Depressive Patients Using Brain Generalized q-Sampling Imaging.	Excluded (other reasons)	Chen VC et al.
Brainstem damage is associated with poorer sleep quality and increased pain in gulf war illness veterans.	Excluded (other reasons)	Zhang Y et al.
Anterior cingulate gyrus acts as a moderator of the relationship between problematic mobile phone use and depressive symptoms in college students.	Excluded (other reasons)	Zou L et al.
White matter microstructure in youth at risk for serious mental illness: A comparative analysis	Excluded (other reasons)	Shakeel et al.
Alterations in White Matter Fractional Anisotropy in Subsyndromal Perimenopausal Depression	Excluded (other disease)	Wang X, et al.
White Matter Microstructure Alterations of the Medial Forebrain Bundle in Melancholic Depression	Excluded (other disease)	Bracht T, et al.
Th17 Cells Correlate Positively to the Structural and Functional Integrity of the Brain in Bipolar Depression and Healthy Controls	Excluded (other disease)	Poletti S, et al.
In vivo imaging of oxidative stress and fronto-limbic white matter integrity in young adults with mood disorders	Excluded (other disease)	Hermens DF, et al.
Subgenual Cingulum Microstructure Supports Control of Emotional Conflict	Excluded (other disease)	Keedwell PA
Altered white matter integrity in individuals with cognitive vulnerability to depression: a tract-based spatial statistics study.	Excluded (other disease)	Xiao J, et al
Hedonic tone is associated with left supero-lateral medial forebrain bundle microstructure	Excluded (other disease)	Bracht T, et al.
FKBP5 genotype and structural integrity of the posterior cingulum	Excluded (other disease)	Fani N, et al.
Is there an association between peripheral immune markers and structural/functional neuroimaging findings?	Excluded (other disease)	Frodl T and Amico F
Insight and white matter fractional anisotropy in first-episode schizophrenia.	Excluded (other disease)	Asmal L, et al.
Differential relationships between apathy and depression with white matter microstructural changes and functional outcomes.	Excluded (other disease)	Hollocks MJ, et al.
Forceps minor damage and co-occurrence of depression and fatigue in multiple sclerosis.	Excluded (other disease)	Gobbi C, et al.
Evidence for fractional anisotropy and mean diffusivity white matter abnormalities in the internal capsule and cingulum in patients with obsessive-compulsive disorder.	Excluded (other disease)	Lochner C, et al.
Predictors of Recovery from Traumatic Brain Injury-Induced Prolonged Consciousness Disorder.	Excluded (other disease)	Abe H, et al.
Night sleep influences white matter microstructure in bipolar depression.	Excluded (other disease)	Benedetti F, et al.
Lateral impacts correlate with falx cerebri displacement and corpus callosum trauma in sports-related concussions	Excluded (other disease)	Hernandez F, et al
Altered volume and microstructural integrity of hippocampus in NMOSD	Excluded (other disease)	Chen X, et al.
Investigating Sex-Specific Characteristics of Nicotine Addiction Using Metabolic and Structural Magnetic Resonance Imaging	Excluded (other disease)	Bagga D, et al
The relationship of anxious and depressive symptoms in Parkinson's disease with voxel-based neuroanatomical and functional connectivity measures	Excluded (other disease)	Zhang H, et al.
Physical activity is associated with left corticospinal tract microstructure in bipolar depression	Excluded (other disease)	Bracht T, et al.
White matter network alterations in patients with depersonalization/derealization disorder	Excluded (other disease)	Sierk A, et al
Childhood abuse and white matter integrity in bipolar disorder patients and healthy controls	Excluded (other disease)	Stevelink R, et al
Diffusion imaging markers of bipolar versus general psychopathology risk in youth at-risk	Excluded (other disease)	Versace A, et al.
Alterations of brain network hubs in reflex syncope: Evidence from a graph theoretical analysis based on DTI	Excluded (other disease)	Park BS, et al.
White matter microstructure alterations correlate with terminally differentiated CD8+ effector T cell depletion in the peripheral blood in mania: Combined DTI and immunological investigation in the different phases of bipolar disorder.	Excluded (other disease)	Magioncalda P, et al.
Multivariate Associations Among Behavioral, Clinical, and Multimodal Imaging Phenotypes in Patients With Psychosis	Excluded (other disease)	Moser DA, et al.
Diffusion tensor imaging correlates of early markers of depression in youth at high-familial risk for bipolar disorder	Excluded (other disease)	Ganzola R, et al
Altered white matter microstructure in lupus patients: a diffusion tensor imaging study	Excluded (other disease)	Nystedt J, et al.
On the role of the amygdala for experiencing fatigue in patients with multiple sclerosis	Excluded (other disease)	Hanken K, et al.
Global structural integrity and effective connectivity in patients with disorders of consciousness	Excluded (other disease)	Bodart O, et al.
Changes in gray and white matter in subgroups within the tinnitus population	Excluded (other disease)	Schmidt SA, et al.
Impaired long contact white matter fibers integrity is related to depression in Parkinson's disease	Excluded (other disease)	Wu JY, et al.
A Homer 1 gene variant influences brain structure and function, lithium effects on white matter, and antidepressant response in bipolar disorder: A multimodal genetic imaging study	Excluded (other disease)	Benedetti F, et al.
White matter integrity correlates with depressive symptomatology in temporal lobe epilepsy	Excluded (other disease)	Kavanaugh B, et al
Investigating the neuroanatomical substrate of pathological laughing and crying in amyotrophic lateral sclerosis with multimodal neuroimaging techniques	Excluded (other disease)	Christidi F, et al
Changes in white matter microstructure predict lithium response in adolescents with bipolar disorder.	Excluded (other disease)	Kafantaris V, et al.
Diffusion Entropy: A Potential Neuroimaging Biomarker of Bipolar Disorder in the Temporal Pole.	Excluded (other disease)	Spuhler K, et al.
Prefronto-temporal white matter microstructural alterations 20 years after the diagnosis of type 1 diabetes mellitus	Excluded (other disease)	Yoon S, et al.
White matter tract integrity is associated with antidepressant response to lurasidone in bipolar depression	Excluded (other disease)	Lan MJ, et al.
Imaging diagnosis of 95 cases of moderate and severe acute carbon monoxide poisoning	Excluded (other disease)	Hao NN, et al.
Traumatic Brain Injury in a Community-Based Cohort of Homeless and Vulnerably Housed Individuals	Excluded (other disease)	Schmitt T, et al.
Differences in Brain Architecture in Remote Mild Traumatic Brain Injury	Excluded (other disease)	Rajesh A, et al.
White matter abnormalities in mild traumatic brain injury with and without post-traumatic stress disorder: a subject-specific diffusion tensor imaging study	Excluded (other disease)	Lepage C, et al.
Mood and neural correlates of excessive daytime sleepiness in Parkinson's disease	Excluded (other disease)	Wen MC, et al.
Altered brain structure and function associated with sensory and affective components of classic trigeminal neuralgia	Excluded (other disease)	Wang Y, et al.
Longitudinal differences in white matter integrity in youth at high familial risk for bipolar disorder	Excluded (other disease)	Ganzola R, et al.
The effect of morphological and microstructural integrity of the corpus callosum on cognition, fatigue and depression in mildly disabled MS patients	Excluded (other disease)	Van Schependom J, et al.
Body mass index associates with white matter microstructure in bipolar depression	Excluded (other disease)	Mazza E, et al.
Abnormal structural connectivity between the basal ganglia, thalamus, and frontal cortex in patients with disorders of consciousness	Excluded (other disease)	Weng L, et al.
Deficits in Neurite Density Underlie White Matter Structure Abnormalities in First-Episode Psychosis	Excluded (other disease)	Rae CL, et al.
Diffusion tensor imaging (DTI) findings in adult civilian, military, and sport-related mild traumatic brain injury (mTBI): a systematic critical review	Excluded (other disease)	Asken BM, et al.
White matter involvement on DTI-MRI in Cushing's syndrome relates to mood disturbances and processing speed: a case-control study	Excluded (other disease)	Pires P, et al.
Disruption of white matter structural integrity and connectivity in posttraumatic stress disorder: A TBSS and tractography study	Excluded (other disease)	Olson EA, et al.
The influence of posterior visual pathway damage on visual information processing speed in multiple sclerosis	Excluded (other disease)	Gabilondo I, et al
Brain structural changes in patients in the early stages of multiple sclerosis with depression	Excluded (other disease)	Rojas JI, et al.
Preliminary evaluation of altered brain microstructure in the emotion- cognition region in children with haemophilia A: a diffusional kurtosis imaging study	Excluded (other disease)	Hu D, et al.
Clock genes associate with white matter integrity in depressed bipolar patients	Excluded (other disease)	Bollettini I, et al.
Hippocampal microstructural damage correlates with memory impairment in clinically isolated syndrome suggestive of multiple sclerosis	Excluded (other disease)	Planche V, et al.
White matter correlates of anxiety sensitivity in panic disorder	Excluded (other disease)	Kim MK, et al.
Influence of Small Vessel Disease and Microstructural Integrity on Neurocognitive Functioning in Older Individuals: The DANTE Study Leiden	Excluded (other disease)	Moonen JE, et al.
Unaffected twins discordant for affective disorders show changes in anterior callosal white matter microstructure	Excluded (other disease)	Macoveanu J, et al
Disrupted White Matter Microstructure and Mood Disorders after Traumatic Brain Injury	Excluded (other disease)	Spitz G, et al.
Impaired fornix-hippocampus integrity is linked to peripheral glutathione peroxidase in early psychosis	Excluded (other disease)	Baumann PS, et al.
Sleep Duration and White Matter Quality in Middle-Aged Adults	Excluded (other disease)	Yaffe K, et al.
Impaired Frontolimbic Connectivity and Depressive Symptoms in Patients with Alzheimer's Disease	Excluded (other disease)	Zhu Q, et al.
Diffusion tensor imaging in euthymic bipolar disorder - A tract-based spatial statistics study	Excluded (other disease)	Haarman BCM', et al.
Interhemispheric white matter integrity in young people with bipolar disorder and at high genetic risk	Excluded (other disease)	Roberts G, et al.
Function-structure connectivity in patients with severe brain injury as measured by MRI-DWI and FDG-PET	Excluded (other disease)	Annen J, et al.
Inflammatory cytokines influence measures of white matter integrity in Bipolar Disorder	Excluded (other disease)	Benedetti F, et al.
White matter microstructure alterations in primary dysmenorrhea assessed by diffusion tensor imaging	Excluded (other disease)	Liu P, et al.
Brain Microstructure and Impulsivity Differ between Current and Past Methamphetamine Users	Excluded (other disease)	Andres T, et al.
White matter microstructural changes are associated with alcohol use in patients with panic disorder	Excluded (other disease)	Kim B, et al.
Reduced Integrity of Right Lateralized White Matter in Patients with Primary Insomnia: A Diffusion-Tensor Imaging Study	Excluded (other disease)	Li S, et al.
Effect of Inhaled Xenon on Cerebral White Matter Damage in Comatose Survivors of Out-of-Hospital Cardiac Arrest: A Randomized Clinical Trial	Excluded (other disease)	Laitio R, et al.
Right fronto-insular white matter tracts link cognitive reserve and pain in migraine patients	Excluded (other disease)	Gomez-Beldarrain M, et al.
Loss of Consciousness Is Related to White Matter Injury in Mild Traumatic Brain Injury	Excluded (other disease)	Wilde EA et al.
Conduct disorder in females is associated with reduced corpus callosum structural integrity independent of comorbid disorders and exposure to maltreatment	Excluded (other disease)	Lindner P, et al.
Patterns of microstructural white matter abnormalities and their impact on cognitive dysfunction in the various phases of type I bipolar disorder	Excluded (other disease)	Magioncalda P, et al.
White matter alterations in narcolepsy patients with cataplexy: tract-based spatial statistics	Excluded (other disease)	Park YK, et al.
Associations of White Matter Microstructure with Clinical and Demographic Characteristics in Heavy Drinkers	Excluded (other disease)	Monnig MA, et al.
White matter microstructural damage and depressive symptoms in patients with mild cognitive impairment and cerebral small vessel disease: the VMCI- Tuscany Study	Excluded (other disease)	Pasi M, et al.
Neuropsychiatry and White Matter Microstructure in Huntington's Disease	Excluded (other disease)	Gregory S, et al.
Impact of glatiramer acetate on paraclinical markers of neuroprotection in multiple sclerosis: A prospective observational clinical trial	Excluded (other disease)	Ehling R, et al.
White matter microstructural characteristics in Bipolar I and Bipolar II Disorder: A diffusion tensor imaging study	Excluded (other disease)	Ambrosi E, et al.
Brainstem white matter integrity is related to loss of consciousness and postconcussive symptomatology in veterans with chronic mild to moderate traumatic brain injury.	Excluded (other disease)	Delano-Wood L, et al.
Clinical and imaging assessment of acute combat mild traumatic brain injury in Afghanistan	Excluded (other disease)	Adam O, et al.
The nature of white matter abnormalities in blast-related mild traumatic brain injury	Excluded (other disease)	Hayes JP, et al.
Thalamic-hippocampal-prefrontal disruption in relapsing-remitting multiple sclerosis	Excluded (other disease)	Kern KC, et al.
Effects of a Balanced Translocation between Chromosomes 1 and 11 Disrupting the DISC1 Locus on White Matter Integrity	Excluded (other disease)	Whalley HC, et al.
Evaluation of White Matter Injury Patterns Underlying Neuropsychiatric Symptoms after Mild Traumatic Brain Injury	Excluded (other disease)	Alhilali LM, et al.
Subcallosal Cingulate Connectivity in Anorexia Nervosa Patients Differs From Healthy Controls: A Multi-tensor Tractography Study	Excluded (other disease)	Hayes DJ, et al.
Structural correlates for fatigue in early relapsing remitting multiple sclerosis	Excluded (other disease)	Wilting J, et al.
Affective Symptoms and White Matter Changes in Brain Tumor Patients	Excluded (other disease)	Richter A, et al.
Effects of low-level sarin and cyclosarin exposure on white matter integrity in Gulf War Veterans	Excluded (other disease)	Chao LL, et al.
A significant risk factor for poststroke depression: the depression-related subnetwork	Excluded (other disease)	Yang S, et al.
Personality and neuroimaging measures differentiate PTSD from mTBI in veterans	Excluded (other disease)	Davenport ND, et al.
White matter microstructure in bipolar disorder is influenced by the serotonin transporter gene polymorphism 5-HTTLPR	Excluded (other disease)	Benedetti F, et al.
Corpus Callosum Structure is Topographically Correlated with the Early Course of Cognition and Depression in Alzheimer's Disease	Excluded (other disease)	Di Paola M, et al.
White matter alterations are associated with suicide attempt in patients with panic disorder	Excluded (other disease)	Kim B, et al.
Aneurysmal subarachnoid hemorrhage causes injury of the ascending reticular activating system: relation to consciousness	Excluded (other disease)	Jang SH and Kim HS
The impact of depression on Veterans with PTSD and traumatic brain injury: a diffusion tensor imaging study	Excluded (other disease)	Isaac L, et al.
Voxel-based analysis of fractional anisotropy in post-stroke apathy	Excluded (other disease)	Yang SR, et al.
Disruption of white matter integrity marks poor antidepressant response in bipolar disorder.	Excluded (other disease)	Bollettini I, et al.
Microstructural abnormality in white matter, regulatory T lymphocytes, and depressive symptoms after stroke	Excluded (other disease)	Yasuno F, et al.
Diffusion tensor imaging findings and postconcussion symptom reporting six weeks following mild traumatic brain injury	Excluded (other disease)	Lange RT, et al.
Short association fibres of the insula-temporoparietal junction in early psychosis: a diffusion tensor imaging study	Excluded (other disease)	Hatton SN, et al.
A prospective biopsychosocial study of the persistent post-concussion symptoms following mild traumatic brain injury	Excluded (other disease)	Wäljas M, et al.
Depression in small-vessel disease relates to white matter ultrastructural damage, not disability	Excluded (other disease)	Brookes RL, et al.
Frontolimbic brain networks predict depressive symptoms in temporal lobe epilepsy	Excluded (other disease)	Kemmotsu N, et al.
Disrupted white matter integrity in depressed versus non-depressed Parkinson's disease patients: a tract-based spatial statistics study	Excluded (other disease)	Huang P, et al.
Testing trait depression as a potential clinical domain in schizophrenia	Excluded (other disease)	Chiappelli J, et al.
White matter integrity and depressive symptoms in cerebral small vessel disease: The RUN DMC study	Excluded (other disease)	van Uden IW, et al.
White matter tractography in early psychosis: clinical and neurocognitive associations	Excluded (other disease)	Hatton SN, et al.
Adverse childhood experiences influence white matter microstructure in patients with bipolar disorder.	Excluded (other disease)	Benedetti F, et al.
Microstructural changes in the striatum and their impact on motor and neuropsychological performance in patients with multiple sclerosis	Excluded (other disease)	Cavallari M, et al.
Effects of age on white matter integrity and negative symptoms in schizophrenia	Excluded (other disease)	Bijanki KR, et al.
Widespread reductions of white matter integrity in patients with long-term remission of Cushing's disease	Excluded (other disease)	van der Werff SJ, et al.
Depressive symptoms in multiple sclerosis from an in vivo study with TBSS	Excluded (other disease)	Shen Y, et al.
Microstructural abnormalities in white matter and their effect on depressive symptoms after stroke.	Excluded (other disease)	Yasuno F, et al.
Altered structure and function in the hippocampus and medial prefrontal cortex in patients with burning mouth syndrome	Excluded (other disease)	Khan SA, et al.
Neuroimaging, behavioral, and psychological sequelae of repetitive combined blast/impact mild traumatic brain injury in Iraq and Afghanistan war veterans	Excluded (other disease)	Petrie EC, et al.
The neuroanatomy of subthreshold depressive symptoms in Huntington's disease: a combined diffusion tensor imaging (DTI) and voxel-based morphometry (VBM) study	Excluded (other disease)	Sprengelmeyer R, et al.
Clinical and radiological impact of liver transplantation for brain in cirrhosis patients without hepatic encephalopathy	Excluded (other disease)	Ishihara T, et al.
Biopsychosocial outcome after uncomplicated mild traumatic brain injury	Excluded (other disease)	Wäljas M, et al.
Unexpected recovery of function after severe traumatic brain injury: the limits of early neuroimaging-based outcome prediction	Excluded (other disease)	Edlow BL, et al.
Widespread neuronal damage and cognitive dysfunction in spinocerebellar ataxia type 3	Excluded (other disease)	Lopes TM, et al.
Depressive symptoms and white matter dysfunction in retired NFL players with concussion history	Excluded (other disease)	Strain J, et al.
White matter integrity in veterans with mild traumatic brain injury: associations with executive function and loss of consciousness.	Excluded (other disease)	Sorg SF, et al.
Structural abnormalities in the thalamus of migraineurs with aura: a multiparametric study at 3T	Excluded (other disease)	Granziera C, et al.
White matter integrity affected by depressive symptoms in migraine without aura: a tract-based spatial statistics study	Excluded (other disease)	Yu D, et al.
White matter abnormalities in skin picking disorder: a diffusion tensor imaging study.	Excluded (other disease)	Grant JE, et al.
Global and focal white matter integrity in breast cancer survivors 20 years after adjuvant chemotherapy	Excluded (other disease)	Koppelmans V, et al.
White-matter microstructural changes in functional dyspepsia: a diffusion tensor imaging study	Excluded (other disease)	Zhou G, et al.
Sex differences in white matter alterations accompanying obstructive sleep apnea	Excluded (other disease)	Macey PM, et al.
White matter integrity in hair-pulling disorder (trichotillomania)	Excluded (other disease)	Roos A, et al.
Diffusion tensor imaging evidence of white matter disruption associated with loss versus alteration of consciousness in warfighters exposed to combat in Operations Enduring and Iraqi Freedom	Excluded (other disease)	Matthews SC, et al.
A role for the default mode network in the bases of disorders of consciousness	Excluded (other disease)	Fernández-Espejo D, et al.
Preoperative assessment using multimodal functional magnetic resonance imaging techniques in patients with brain gliomas	Excluded (other disease)	Shang HB, et al.
The (Eigen)value of diffusion tensor imaging to investigate depression after traumatic brain injury	Excluded (other disease)	Maller JJ, et al.
White matter integrity in highly traumatized adults with and without post-traumatic stress disorder	Excluded (other disease)	Fani N, et al.
Intact limbic-prefrontal connections and reduced amygdala volumes in Parkinson's disease with mild depressive symptoms	Excluded (other disease)	Surdhar I, et al.
Structural correlates of facial emotion recognition deficits in Parkinson's disease patients	Excluded (other disease)	Baggio HC, et al.
Individual differences in trait anxiety are associated with white matter tract integrity in the left temporal lobe in healthy males but not females	Excluded (other disease)	Montag C, et al.
Early microstructural white matter changes in patients with HIV: a diffusion tensor imaging study	Excluded (other disease)	Stubbe-Drger B, et al.
Microstructural white matter damage at orbitofrontal areas in borderline personality disorder	Excluded (other disease)	Carrasco JL, et al.
Relationship between suicidality and impulsivity in bipolar I disorder: a diffusion tensor imaging study.	Excluded (other disease)	Mahon K, et al.
Longitudinal assessment of chemotherapy-induced structural changes in cerebral white matter and its correlation with impaired cognitive functioning	Excluded (other disease)	Deprez S, et al.
Diffuse and spatially variable white matter disruptions are associated with blast-related mild traumatic brain injury	Excluded (other disease)	Davenport ND, et al.
Pilot multimodal twin imaging study of generalized anxiety disorder	Excluded (other disease)	Hettema JM, et al.
A speech expression disorder in patients with severe diffuse brain injury who emerged from a vegetative or minimally conscious state	Excluded (other disease)	Toyoshima Y, et al.
Tract-specific white matter structural disruption in patients with bipolar disorder.	Excluded (other disease)	Benedetti F, et al.
Microstructural alteration of the anterior cingulum is associated with apathy in Alzheimer disease	Excluded (other disease)	Kim JW, et al.
Neuroanatomical correlates of apathy in ALS using 4 Tesla diffusion tensor MRI	Excluded (other disease)	Woolley SC, et al.
White matter changes in healthy adolescents at familial risk for unipolar depression: a diffusion tensor imaging study	Excluded (other disease)	Huang H, et al.
A diffusion tensor magnetic resonance imaging study of corpus callosum from adult patients with migraine complicated with depressive/anxious disorder	Excluded (other disease)	Li XL, et al.
Disruption of white matter integrity in bipolar depression as a possible structural marker of illness	Excluded (other disease)	Benedetti F, et al.
Evidence of disrupted functional connectivity in the brain after combat- related blast injury	Excluded (other disease)	Sponheim SR, et al.
Reduced brain white matter integrity in trichotillomania: a diffusion tensor imaging study	Excluded (other disease)	Chamberlain SR, et al
A multimodal imaging study in U.S. veterans of Operations Iraqi and Enduring Freedom with and without major depression after blast-related concussion.	Excluded (other disease)	Matthews SC, et al.
Traumatic brain injury, major depression, and diffusion tensor imaging: making connections	Excluded (other disease)	Maller JJ, et al.
Abnormal left and right amygdala-orbitofrontal cortical functional connectivity to emotional faces: state versus trait vulnerability markers of depression in bipolar disorder	Excluded (other disease)	Versace A, et al.
Brain anatomy, cerebral blood flow, and connectivity in the transition from PVS to MCS	Excluded (other disease)	Machado C, et al.
White-matter abnormalities in brain during early abstinence from methamphetamine abuse	Excluded (other disease)	Tobias MC, et al.
Diffusion tensor imaging of mild to moderate blast-related traumatic brain injury and its sequelae	Excluded (other disease)	Levin HS, et al.
Diffusion tensor imaging abnormalities in depressed multiple sclerosis patients	Excluded (other disease)	Feinstein A, et al.
Brain structural correlates of depressive symptoms in Parkinson's disease patients at different disease stage	Excluded (other disease)	Li Y et al.
Normal-Appearing White Matter Integrity Is a Predictor of Outcome After Ischemic Stroke.	Excluded (other disease)	Sagnier et al.
Relationship Between Risk Factors and Brain Reserve in Late Middle Age: Implications for Cognitive Aging	Excluded (other disease)	Neth et al.
Elevated Extracellular Free-Water in a Multicentric First-Episode Psychosis Sample, Decrease During the First 2 Years of Illness	Excluded (other disease)	Carter J et al.
Diffusion tensor imaging tractography reveals altered fornix in all diagnostic subtypes of multiple sclerosis	Excluded (other disease)	Valdés Cabrera et al.
White Matter Changes in Persons With Celiac Disease: A Population-Based Study.	Excluded (other disease)	Croall et al.
White matter fiber density abnormalities in cognitively normal adults at risk for late-onset Alzheimer's disease.	Excluded (other disease)	Sánchez et al.
Aberrancies of Brain Network Structures in Patients with Anosmia.	Excluded (other disease)	Chen B et al.
White matter connectivity differences between treatment responders and non-responders in patients with panic disorder	Excluded (other disease)	Kim SW et al.
White matter abnormalities in retired professional rugby league players.	Excluded (other disease)	Wright et al.
Disrupted Amygdala Connectivity Is Associated With Elevated Anxiety in Sensorineural Hearing Loss.	Excluded (other disease)	Tang et al.
Multimodal structural neuroimaging markers of risk and recovery from posttrauma anhedonia: A prospective investigation.	Excluded (other disease)	Harnett et al.
White matter integrity correlates with cognition and disease severity in Fabry disease	Excluded (other disease)	Ulivi et al.
White matter and neurite morphology differ in psychogenic nonepileptic seizures	Excluded (other disease)	Goodman et al.
Technical and radiographic considerations for magnetic resonance imaging-guided focused ultrasound capsulotomy.	Excluded (other disease)	Davidson et al.
Cerebral diffusion kurtosis imaging to assess the pathophysiology of postpartum depression.	Excluded (other disease)	Sasaki et al.
Depression is associated with disconnection of neurotransmitter-related nuclei in multiple sclerosis	Excluded (other disease)	Martino et al.
Microstructural changes in the reward system are associated with post-stroke depression.	Excluded (other disease)	Oestreich et al.
Clinical and neuroimaging factors associated with aphasia severity in stroke patients: diffusion tensor imaging study.	Excluded (other disease)	Lee et al.
Diffusion MRI as a complementary assessment to cognition, emotion, and motor dysfunction after sports-related concussion: a systematic review and critical appraisal of the literature.	Excluded (other disease)	Hellewell et al
Abnormal white matter microstructures in Parkinson's disease and comorbid depression: A whole-brain diffusion tensor imaging study.	Excluded (other disease)	Li et al.
Structural disconnectivity and the risk of dementia in the general population	Excluded (other disease)	Cremers et al.
Newborn white matter microstructure moderates the association between maternal postpartum depressive symptoms and infant negative reactivity.	Excluded (other disease)	Nolvi et al.
Altered white matter integrity in patients with monocular blindness: A diffusion tensor imaging and tract-based spatial statistics study.	Excluded (other disease)	Liu et al.
Aging and Positive Mood: Longitudinal Neurobiological and Cognitive Correlates.	Excluded (other disease)	Cotter et al.
Microstructural white matter abnormalities in hypothyroidism evaluation with diffusion tensor imaging tract-based spatial statistical analysis.	Excluded (other disease)	Gunbey et al.
Reduced tract length of the medial forebrain bundle and the anterior thalamic radiation in bipolar disorder with melancholic depression.	Excluded (other disease)	Denier et al.
Functional connectivity and microstructural changes of the brain in primary Sjögren syndrome: the relationship with depression.	Excluded (other disease)	Andrianopoulou et al.
Cognitive Deficit and White Matter Changes in Persons With Celiac Disease: A Population-Based Study.	Excluded (other disease)	Croall et al.
Childhood maltreatment experiences are associated with altered diffusion in occipito-temporal white-matter pathways	Excluded (other disease)	Olson EA, et al.
Microstructural fronto-striatal and temporo-insular alterations are associated with fatigue in patients with multiple sclerosis independent of white matter lesion load and depression.	Excluded (other disease)	Palotai et al.
Association of LHPP genetic variation (rs35936514) with structural and functional connectivity of hippocampal-corticolimbic neural circuitry.	Excluded (other disease)	Cui et al.
A preliminary investigation of corpus callosum subregion white matter vulnerability and relation to chronic outcome in boxers.	Excluded (other disease)	Ware et al.
Replicable association between human cytomegalovirus infection and reduced white matter fractional anisotropy in major depressive disorder.	Excluded (other disease)	Zheng et al.
Diffuse Tract Damage Correlates With Global Cognitive Impairment in Cerebral Autosomal Dominant Arteriopathy With Subcortical Infarcts and Leukoencephalopathy: A Tract-Based Spatial Statistics Study.	Excluded (other disease)	Zhang Q et al.
Effects of Repetitive Transcranial Magnetic Stimulation on Working Memory Performance and Brain Structure in People With Schizophrenia Spectrum Disorders: A Double-Blind, Randomized, Sham-Controlled Trial.	Excluded (other disease)	Voineskos et al.
Degeneration of core neural tracts for emotional regulation in a patient with traumatic brain injury: A case report.	Excluded (other disease)	Choi EB, Jang SH
Integrity of the uncinate fasciculus is associated with the onset of bipolar disorder: a 6-year followed-up study.	Excluded (other disease)	Li X et al.
White matter and neurite morphology differ in psychogenic nonepileptic seizures	Excluded (other disease)	Goodman et al.
Dendrite complexity of the posterior cingulate cortex as a substrate for recovery from post-stroke depression: A pilot study	Excluded (other disease)	Fumihiko et al.
White matter and neurite morphology differ in psychogenic nonepileptic seizures	Excluded (other disease)	Goodman et al.
Myelin content changes in probable Alzheimer's disease and mild cognitive impairment: Associations with age and severity of neuropsychiatric impairment	Excluded (other disease)	Kavroulakis et al.
Night sleep influences white matter microstructure in bipolar depression	Excluded (other disease)	Benedetti et al.
The brain in myotonic dystrophy 1 and 2: evidence for a predominant white matter disease	Excluded (other disease)	Minnerop et al.
Diffusion tensor imaging in Alzheimer's disease and affective disorders	Excluded (other disease)	Teipel et al.
Structural white matter alterations in male adults with high functioning autism spectrum disorder and concurrent depressive symptoms; a diffusion tensor imaging study	Excluded (other disease)	Mohajer et al.
Altered volume and microstructural integrity of hippocampus in NMOSD	Excluded (other disease)	Chen et al.
Elevated Extracellular Free-Water in a Multicentric First-Episode Psychosis Sample, Decrease During the First 2 Years of Illness	Excluded (other disease)	Bergé et al.
Prenatal Exposure And Child brain and mental Health (PEACH) study: protocol for a cohort study of children and youth with prenatal alcohol exposure	Excluded (other disease)	Lebel et al.
Altered Brain Wiring in Parkinson's Disease: A Structural Connectome-Based Analysis	Excluded (other disease)	Shah et al.
Impaired fornix-hippocampus integrity is linked to peripheral glutathione peroxidase in early psychosis	Excluded (other disease)	Baumann et al.
Enlarging the nosological spectrum of hereditary diffuse leukoencephalopathy with axonal spheroids (HDLS)	Excluded (other disease)	Hoffmann et al.
Cerebral microbleeds are related to subjective cognitive failures: the RUN DMC study	Excluded (other disease)	van Norden et al.
Diabetic uremic syndrome studied with cerebral MR spectroscopy and CT perfusion	Excluded (other disease)	Acar et al.
Concurrent alterations of white matter microstructure and functional activities in medication-free major depressive disorder.	Excluded (not treatment-naive)	Zeng M et al.
Reduced fractional anisotropy in patients with major depressive disorder and associations with vascular stiffness	Excluded (not treatment-naive)	Hermesdorf M, et al.
A Comparison of Structural Connectivity in Anxious Depression Versus Non-Anxious Depression	Excluded (not treatment-naive)	Delaparte L, et al.
A voxel‐based diffusion tensor imaging study in unipolar and bipolar depression	Excluded (not treatment-naive)	Repple J et al.
Omega-3 Polyunsaturated Fatty Acid Supplementation and White Matter Changes in Major Depression	Excluded (not treatment-naive)	Chhetry BT et al.
Aberrant Global and Regional Topological Organization of the Fractional Anisotropy-weighted Brain Structural Networks in Major Depressive Disorder	Excluded (not treatment-naive)	Chen JH et al.
Reduced integrity of the uncinate fasciculus and cingulum in depression: A stem-by-stem analysis	Excluded (not treatment-naive)	Bhatia KD et al.
Depression Is Associated With Dimensional and Categorical Effects on White Matter Pathways	Excluded (not treatment-naive)	Dillon DG et al.
Microstructural Differences in the Corpus Callosum in Patients With Bipolar Disorder and Major Depressive Disorder	Excluded (not treatment-naive)	Matsuoka et al.
Limbic White Matter Microstructure Plasticity Reflects Recovery From Depression	Excluded (not treatment-naive)	Bracht et al.
A COMPREHENSIVE EXAMINATION OF WHITE MATTER TRACTS AND CONNECTOMETRY IN MAJOR DEPRESSIVE DISORDER	Excluded (not treatment-naive)	Olvet et al.
White Matter Integrity in Major Depressive Disorder: Implications of Childhood Trauma, 5-HTTLPR and BDNF Polymorphisms	Excluded (not treatment-naive)	Tatham EL, et al.
Vesicular Monoamine Transporter 1 Gene Polymorphism and White Matter Integrity in Major Depressive Disorder	Excluded (not treatment-naive)	Won E, et al.
Altered White Matter Microstructure Associated With Mild and Moderate Depressive Symptoms in Young Adults, a Diffusion Tensor Imaging Study	Excluded (not treatment-naive)	Sherbaf FG et al.
Reduced Fractional Anisotropy in the Uncinate Fasciculus in Patients With Major Depression Carrying the Met-Allele of the Val66Met Brain-Derived Neurotrophic Factor Genotype	Excluded (not treatment-naive)	Carballedo A et al.
Disease Severity Is Correlated to Tract Specific Changes of Fractional Anisotropy in MD and CM Thalamus--A DTI Study in Major Depressive Disorder	Excluded (not treatment-naive)	Osoba A et al.
White Matter Integrity in Medication-Free Women With Peripartum Depression: A Tract-Based Spatial Statistics Study	Excluded (not treatment-naive)	Silver M et al.
Microstructural Abnormalities in Anterior Callosal Fibers and Their Relationship With Cognitive Function in Major Depressive Disorder and Bipolar Disorder: A Tract-Specific Analysis Study	Excluded (not treatment-naive)	Yamada S et al.
A Diffusion Tensor Imaging Study of Brain Microstructural Changes Related to Religion and Spirituality in Families at High Risk for Depression	Excluded (not treatment-naive)	Li X, et al.
Corpus Callosum Integrity Is Affected by Mood Disorders and Also by the Suicide Attempt History: A Diffusion Tensor Imaging Study	Excluded (not treatment-naive)	Cyprien F, et al.
Association of Brain-Derived Neurotrophic Factor DNA Methylation and Reduced White Matter Integrity in the Anterior Corona Radiata in Major Depression	Excluded (not treatment-naive)	Choi S, et al.
Right Orbitofrontal Corticolimbic and Left Corticocortical White Matter Connectivity Differentiate Bipolar and Unipolar Depression	Excluded (not treatment-naive)	Jorge R.C. Almeida et al.
Comparison of Panic Disorder With and Without Comorbid Major Depression by Using Brain Structural Magnetic Resonance Imaging	Excluded (not treatment-naive)	Kim B, et al.
White Matter Tract Integrity of Anterior Limb of Internal Capsule in Major Depression and Type 2 Diabetes	Excluded (not treatment-naive)	Zhang A, et al.
Multi-unit Relations Among Neural, Self-Report, and Behavioral Correlates of Emotion Regulation in Comorbid Depression and Obesity	Excluded (not treatment-naive)	Pines A, et al.
White Matter Abnormalities in Major Depressive Disorder With Melancholic and Atypical Features: A Diffusion Tensor Imaging Study	Excluded (not treatment-naive)	Ota M, et al.
Applying a Free-Water Correction to Diffusion Imaging Data Uncovers Stress-Related Neural Pathology in Depression	Excluded (not treatment-naive)	Bergamino M, et al.
Reconciling Variable Findings of White Matter Integrity in Major Depressive Disorder	Excluded (not treatment-naive)	Choi KS et al.
Association Between Cingulum Bundle Structure and Cognitive Performance: An Observational Study in Major Depression	Excluded (not treatment-naive)	Schermuly I, et al.
MicroRNA132 Associated Multimodal Neuroimaging Patterns in Unmedicated Major Depressive Disorder	Excluded (not treatment-naive)	Qi S, et al.
Disorganization of White Matter Architecture in Major Depressive Disorder: A Meta-Analysis of Diffusion Tensor Imaging With Tract-Based Spatial Statistics	Excluded (not treatment-naive)	Chen G, et al.
Abnormal Hubs of White Matter Networks in the Frontal-Parieto Circuit Contribute to Depression Discrimination via Pattern Classification	Excluded (not treatment-naive)	Qin J, et al.
The effects of bullying in depression on white matter integrity	Excluded (not treatment-naive)	Graziano RC, et al
Preliminary examination of gray and white matter structure and longitudinal structural changes in frontal systems associated with future suicide attempts in adolescents and young adults with mood disorders	Excluded (not treatment-naive)	Lippard ETC, et al
General psychopathology factor and unresolved-disorganized attachment uniquely correlated to white matter integrity using diffusion tensor imaging	Excluded (not treatment-naive)	Riem MME, et al.
Habenular connectivity may predict treatment response in depressed psychiatric inpatients	Excluded (not treatment-naive)	Gosnell SN, et al
A data-driven transdiagnostic analysis of white matter integrity in young adults with major psychiatric disorders	Excluded (not treatment-naive)	Hermens DF, et al.
Development and evaluation of a multimodal marker of major depressive disorder	Excluded (not treatment-naive)	Yang J, et al
Diffusional kurtosis imaging and white matter microstructure modeling in a clinical study of major depressive disorder	Excluded (not treatment-naive)	Kamiya K, et al.
Differential effect of COMT gene methylation on the prefrontal connectivity in subjects with depression versus healthy subjects	Excluded (not treatment-naive)	Na KS, et al.
White matter alterations in the internal capsule and psychomotor impairment in melancholic depression	Excluded (not treatment-naive)	Hyett MP, et al.
High levels of mitochondrial DNA are associated with adolescent brain structural hypoconnectivity and increased anxiety but not depression	Excluded (not treatment-naive)	Tymofiyeva O, et al.
The effects of 5-HTTLPR and BDNF Val66Met polymorphisms on neurostructural changes in major depressive disorder	Excluded (not treatment-naive)	Han KM, et al.
The Marburg-Münster Affective Disorders Cohort Study (MACS): A quality assurance protocol for MR neuroimaging data	Excluded (not treatment-naive)	Vogelbacher C, et al.
The use of diffusional kurtosis imaging and neurite orientation dispersion and density imaging of the brain in major depressive disorder	Excluded (not treatment-naive)	Ota M, et al.
Abnormal segments of right uncinate fasciculus and left anterior thalamic radiation in major and bipolar depression	Excluded (not treatment-naive)	Deng F, et al.
Impact of early and recent stress on white matter microstructure in major depressive disorder	Excluded (not treatment-naive)	Poletti S, et al.
Subcortical volume and white matter integrity abnormalities in major depressive disorder: findings from UK Biobank imaging data	Excluded (not treatment-naive)	Shen X, et al.
White matter correlates of impaired attention control in major depressive disorder and healthy volunteers	Excluded (not treatment-naive)	Rizk MM, et al.
Comparison of two different analysis approaches for DTI free-water corrected and uncorrected maps in the study of white matter microstructural integrity in individuals with depression	Excluded (not treatment-naive)	Bergamino M, et al.
Statistical differences in the white matter tracts in subjects with depression by using different skeletonized voxel-wise analysis approaches and DTI fitting procedures	Excluded (not treatment-naive)	Bergamino M, et al.
Evaluating the diagnostic utility of applying a machine learning algorithm to diffusion tensor MRI measures in individuals with major depressive disorder	Excluded (not treatment-naive)	Schnyer DM, et al.
Effects of a Polymorphism of the Neuronal Amino Acid Transporter SLC6A15 Gene on Structural Integrity of White Matter Tracts in Major Depressive Disorder	Excluded (not treatment-naive)	Choi S, et al.
Influence of BclI C/G (rs41423247) on hippocampal shape and white matter integrity of the parahippocampal cingulum in major depressive disorder	Excluded (not treatment-naive)	Won E, et al.
The 5-HTTLPR and BDNF polymorphisms moderate the association between uncinate fasciculus connectivity and antidepressants treatment response in major depression	Excluded (not treatment-naive)	Tatham EL, et al.
Prediction of nonremission to antidepressant therapy using diffusion tensor imaging	Excluded (not treatment-naive)	Grieve SM, et al.
Major depressive disorder: Findings of reduced homotopic connectivity and investigation of underlying structural mechanisms	Excluded (not treatment-naive)	Hermesdorf M, et al.
Single-Nucleotide Polymorphism of the FKBP5 Gene and Childhood Maltreatment as Predictors of Structural Changes in Brain Areas Involved in Emotional Processing in Depression.	Excluded (not treatment-naive)	Tozzi L, et al.
Widespread white matter but focal gray matter alterations in depressed individuals with thoughts of death	Excluded (not treatment-naive)	Taylor WD, et al.
Altered anatomical patterns of depression in relation to antidepressant treatment: Evidence from a pattern recognition analysis on the topological organization of brain networks.	Excluded (not treatment-naive)	Qin J, et al.
Diffusion tensor imaging predictors of treatment outcomes in major depressive disorder	Excluded (not treatment-naive)	Korgaonkar MS, et al.
Electroconvulsive therapy mediates neuroplasticity of white matter microstructure in major depression	Excluded (not treatment-naive)	Lyden H, et al.
Tractography of the brainstem in major depressive disorder using diffusion tensor imaging	Excluded (not treatment-naive)	Song YJ, et al.
A diffusion tensor imaging study of suicide attempters	Excluded (not treatment-naive)	Olvet DM, et al.
Microstructural white-matter abnormalities associated with treatment resistance, severity and duration of illness in major depression	Excluded (not treatment-naive)	de Diego-Adeliño J, et al.
Discrimination between schizophrenia and major depressive disorder by magnetic resonance imaging of the female brain	Excluded (not treatment-naive)	Ota M, et al.
Early-stage psychotherapy produces elevated frontal white matter integrity in adult major depressive disorder	Excluded (not treatment-naive)	Wang T, et al.
Effect of the COMT val158met polymorphism on white matter connectivity in patients with major depressive disorder	Excluded (not treatment-naive)	Seok JH, et al.
Abnormalities of cortical-limbic-cerebellar white matter networks may contribute to treatment-resistant depression: a diffusion tensor imaging study.	Excluded (not treatment-naive)	Peng HJ, et al.
Cortico-cortical white matter motor pathway microstructure is related to psychomotor retardation in major depressive disorder	Excluded (not treatment-naive)	Bracht T, et al.
Testing the hypothesis of accelerated cerebral white matter aging in schizophrenia and major depression	Excluded (not treatment-naive)	Kochunov P, et al.
Impaired integrity of the brain parenchyma in non-geriatric patients with major depressive disorder revealed by diffusion tensor imaging	Excluded (not treatment-naive)	Tha KK, et al.
Fronto-limbic microstructure and structural connectivity in remission from major depression	Excluded (not treatment-naive)	Arnold JF, et al.
Neurotrophic tyrosine kinase polymorphism impacts white matter connections in patients with major depressive disorder	Excluded (not treatment-naive)	Murphy ML, et al.
Limbic system white matter microstructure and long-term treatment outcome in major depressive disorder: a diffusion tensor imaging study using legacy data.	Excluded (not treatment-naive)	Hoogenboom WS, et al.
Altered white matter integrity of forebrain in treatment-resistant depression: a diffusion tensor imaging study with tract-based spatial statistics.	Excluded (not treatment-naive)	Guo WB, et al.
Frontal white matter integrity is related to psychomotor retardation in major depression	Excluded (not treatment-naive)	Walther S, et al.
High-frequency rTMS treatment increases white matter FA in the left middle frontal gyrus in young patients with treatment-resistant depression.	Excluded (not treatment-naive)	Peng H, et al.
Quantitative tract-specific measures of uncinate and cingulum in major depression using diffusion tensor imaging	Excluded (not treatment-naive)	Zhang A, et al.
Loss of white matter integrity in major depressive disorder: evidence using tract-based spatial statistical analysis of diffusion tensor imaging	Excluded (not treatment-naive)	Korgaonkar MS, et al.
Microstructural abnormalities in subcortical reward circuitry of subjects with major depressive disorder	Excluded (not treatment-naive)	Blood AJ, et al.
Concurrent alterations of white matter microstructure and functional activities in medication-free major depressive disorder.	Excluded (not treatment-naive)	Zeng et al.
Age-related white matter changes revealed by a whole-brain fiber-tracking method in bipolar disorder compared to major depressive disorder and healthy controls.	Excluded (not treatment-naive)	Masuda et al.
Initial white matter connectivity differences between remitters and non-remitters of patients with panic disorder after 6 months of pharmacotherapy.	Excluded (not treatment-naive)	Song CR et al.
The use of diffusional kurtosis imaging and neurite orientation dispersion and density imaging of the brain in major depressive disorder	Excluded (not treatment-naive)	Ota et al.
Association of Prenatal Maternal Depression and Anxiety Symptoms With Infant White Matter Microstructure	Excluded (not treatment-naive)	Dean et al.
Image acquisition and quality assurance in the Boston Adolescent Neuroimaging of Depression and Anxiety study	Excluded (not treatment naive)	Siless et al.
Intrinsic disruption of white matter microarchitecture in first-episode, drug-naive major depressive disorder: A voxel-based meta-analysis of diffusion tensor imaging	Excluded (not a neuroimaging study)	Chen G, et al.
Shared white matter alterations across emotional disorders: A voxel-based meta-analysis of fractional anisotropy	Excluded (not a neuroimaging study)	Jenkins LM, et al.
Microstructural brain abnormalities in medication-free patients with major depressive disorder: a systematic review and meta-analysis of diffusion tensor imaging	Excluded (not a neuroimaging study)	Jiang J, et al.
Association between chronic stress-induced structural abnormalities in Ranvier nodes and reduced oligodendrocyte activity in major depression	Excluded (not a neuroimaging study)	Miyata S, et al.
A review of white matter microstructure alterations of pathways of the reward circuit in depression	Excluded (not a neuroimaging study)	Bracht T, et al.
Imaging predictors of remission to anti-depressant medications in major depressive disorder	Excluded (not a neuroimaging study)	Chi KF, et al.
Voxel-Based Meta-Analytical Evidence of Structural Disconnectivity in Major Depression and Bipolar Disorder	Excluded (not a neuroimaging study)	Wise T, et al.
Axonal myelin increase in the callosal genu in depression but not schizophrenia	Excluded (not a neuroimaging study)	Williams MR, et al.
Diffusion tensor imaging studies in late-life depression: systematic review and meta-analysis	Excluded (not a neuroimaging study)	Wen MC, et al.
Is depression a disconnection syndrome? Meta-analysis of diffusion tensor imaging studies in patients with MDD	Excluded (not a neuroimaging study)	Liao Y, et al.
Interferon-alpha-Induced Changes in NODDI Predispose to the Development of Fatigue	Excluded (other disease)	Dowell et al.
MORC1 methylation and BDI are associated with microstructural features of the hippocampus and medial prefrontal cortex	Excluded (other disease)	Mundorf et al.
Segmenting and validating brain tissue definitions in the presence of varying tissue contrast	Excluded (other disease)	Bansal et al.
Childhood adversity associated with white matter alteration in the corpus callosum, corona radiata, and uncinate fasciculus of psychiatrically healthy adults	Excluded (other disease)	McCarthy-Jones et al.
White matter microstructure and network-connectivity in emerging adults with subclinical psychotic experiences	Excluded (other disease)	Michielse et al.
The NCAM1 gene set is linked to depressive symptoms and their brain structural correlates in healthy individuals	Excluded (other disease)	Petrovska et al.
Cognitive impairment and associated loss in brain white microstructure in aircrew members exposed to engine oil fumes	Excluded (other disease)	Renemann et al.
Relationship between white matter integrity and serum cortisol levels in drug-naive patients with major depressive disorder: diffusion tensor imaging study using tract-based spatial statistics.	Excluded (age criteria not met)	Liu X, et al.
Alterations in white matter micro-integrity of the superior longitudinal fasciculus and anterior thalamic radiation of young adult patients with depression	Excluded (age criteria not met)	Lai CH and Wu YT
Impaired interhemispheric connectivity in medication-naive patients with major depressive disorder	Excluded (age criteria not met)	Xu K, et al.
Corpus callosum macro and microstructure in late-life depression.	Excluded (age criteria not met)	Emsell L, et al.
Influences of prenatal and postnatal maternal depression on amygdala volume and microstructure in young children.	Excluded (age criteria not met)	Wen DJ, et al.
Associations between anxiety and depression symptoms and cognitive testing and neuroimaging in type 2 diabetes.	Excluded (age criteria not met)	Raffield LM, et al.
White matter microstructure in boys with persistent depressive disorder.	Excluded (age criteria not met)	Vilgis V, et al.
Genetic Study of White Matter Integrity in UK Biobank (N=8448) and the Overlap With Stroke, Depression, and Dementia.	Excluded (age criteria not met)	Rutten-Jacobs LCA, et al.
Neuroanatomical correlates of apathy in late-life depression and antidepressant treatment response.	Excluded (age criteria not met)	Yuen GS, et al.
Resilience and White Matter Integrity in Geriatric Depression.	Excluded (age criteria not met)	Vlasova RM, et al.
Early life stress, cortisol, frontolimbic connectivity, and depressive symptoms during puberty	Excluded (age criteria not met)	Kircanski K, et al
Gray and white matter differences in adolescents and young adults with prior suicide attempts across bipolar and major depressive disorders	Excluded (age criteria not met)	Fan S, et al.
White matter abnormalities predict residual negative self-referential thinking following treatment of late-life depression with escitalopram: A preliminary study	Excluded (age criteria not met)	Victoria LW, et al.
Early Variations in White Matter Microstructure and Depression Outcome in Adolescents With Subthreshold Depression	Excluded (age criteria not met)	Vulser H, et al.
Prenatal exposure to maternal and paternal depressive symptoms and white matter microstructure in children	Excluded (age criteria not met)	El Marroun H, et al.
Myelin content changes in probable Alzheimer's disease and mild cognitive impairment: Associations with age and severity of neuropsychiatric impairment	Excluded (age criteria not met)	Kavroulakis E, et al.
Circulating inflammatory biomarkers in relation to brain structural measurements in a non-demented elderly population	Excluded (age criteria not met)	Gu Y, et al.
Antenatal exposure to antidepressants is associated with altered brain development in very preterm-born neonates	Excluded (age criteria not met)	Podrebarac SK, et al.
DTI-based connectome analysis of adolescents with major depressive disorder reveals hypoconnectivity of the right caudate	Excluded (age criteria not met)	Tymofiyeva O, et al.
Impaired Frontal-Limbic White Matter Maturation in Children at Risk for Major Depression	Excluded (age criteria not met)	Hung Y, et al.
Sub-threshold depressive symptoms and brain structure: A magnetic resonance imaging study within the Whitehall II cohort	Excluded (age criteria not met)	Allan CL, et al.
Disrupted orbitomedial prefrontal limbic network in individuals with later- life depression	Excluded (age criteria not met)	Harada K, et al.
Anxious/depressed symptoms are related to microstructural maturation of white matter in typically developing youths.	Excluded (age criteria not met)	Albaugh MD, et al.
Disrupted Structural and Functional Connectivity in Prefrontal-Hippocampus Circuitry in First-Episode Medication-Naïve Adolescent Depression	Excluded (age criteria not met)	Geng H, et al.
Negative childhood experiences alter a prefrontal-insular-motor cortical network in healthy adults: A preliminary multimodal rsfMRI-fMRI-MRS-dMRI study	Excluded (age criteria not met)	Duncan NW, et al.
Magnetic Resonance Imaging Measures of Brain Structure to Predict Antidepressant Treatment Outcome in Major Depressive Disorder	Excluded (age criteria not met)	Korgaonkar MS, et al.
White Matter Hyperintensity Accumulation During Treatment of Late-Life Depression	Excluded (age criteria not met)	Khalaf A, et al.
Antenatal maternal anxiety predicts variations in neural structures implicated in anxiety disorders in newborns	Excluded (age criteria not met)	Rifkin-Graboi A, et al.
Links between white matter microstructure and cortisol reactivity to stress in early childhood: evidence for moderation by parenting	Excluded (age criteria not met)	Sheikh HI, et al.
Multimodal MRI markers support a model of small vessel ischemia for depressive symptoms in very old adults	Excluded (age criteria not met)	Tudorascu DL, et al.
White matter integrity and late-life depression in community-dwelling individuals: diffusion tensor imaging study using tract-based spatial statistics.	Excluded (age criteria not met)	Reppermund S, et al.
White matter correlates of adolescent depression: structural evidence for frontolimbic disconnectivity	Excluded (age criteria not met)	LeWinn KZ, et al.
Disrupted white matter integrity in first-episode, drug-naive, late-onset depression	Excluded (age criteria not met)	Guo W, et al.
Depressive symptoms and neuroanatomical structures in community-dwelling women: A combined voxel-based morphometry and diffusion tensor imaging study with tract-based spatial statistics	Excluded (age criteria not met)	Hayakawa YK, et al.
Multimodal brain connectivity analysis in unmedicated late-life depression	Excluded (age criteria not met)	Tadayonnejad R, et al.
Childhood adversity, depression, age and gender effects on white matter microstructure: a DTI study	Excluded (age criteria not met)	Ugwu ID, et al.
Physical activity predicts microstructural integrity in memory-related networks in very old adults	Excluded (age criteria not met)	Tian Q, et al.
Cognitive impairment with and without depression history: an analysis of white matter microstructure	Excluded (age criteria not met)	Duffy SL, et al.
Altered white-matter architecture in treatment-naive adolescents with clinical depression	Excluded (age criteria not met)	Aghajani M, et al.
White matter abnormalities in adolescents with major depressive disorder.	Excluded (age criteria not met)	Bessette KL, et al.
White-matter tract integrity in late-life depression: associations with severity and cognition	Excluded (age criteria not met)	Charlton RA, et al.
Prenatal maternal depression associates with microstructure of right amygdala in neonates at birth	Excluded (age criteria not met)	Rifkin-Graboi A, et al.
Prefrontal vulnerabilities and whole brain connectivity in aging and depression	Excluded (age criteria not met)	Lamar M, et al.
Working memory and corpus callosum microstructural integrity after pediatric traumatic brain injury: a diffusion tensor tractography study	Excluded (age criteria not met)	Treble A, et al.
Plasma brain-derived neurotrophic factor and prefrontal white matter integrity in late-onset depression and normal aging.	Excluded (age criteria not met)	Dalby RB, et al.
DTI voxelwise analysis did not differentiate older depressed patients from older subjects without depression	Excluded (age criteria not met)	Bezerra DM, et al.
Association of microstructural white matter abnormalities with cognitive dysfunction in geriatric patients with major depression	Excluded (age criteria not met)	Alves GS, et al.
Neuroticism, depressive symptoms and white-matter integrity in the Lothian Birth Cohort 1936	Excluded (age criteria not met)	McIntosh AM, et al.
Magnetic resonance imaging in late-life depression: vascular and glucocorticoid cascade hypotheses.	Excluded (age criteria not met)	Sexton CE, et al.
Magnetic resonance imaging in late-life depression: multimodal examination of network disruption	Excluded (age criteria not met)	Sexton CE, et al.
Diminished performance on neuropsychological testing in late life depression is correlated with microstructural white matter abnormalities	Excluded (age criteria not met)	Mettenburg JM, et al.
Does the Framingham Stroke Risk Profile predict white-matter changes in late-life depression?	Excluded (age criteria not met)	Allan CL, et al.
White matter changes in late-life depression: a diffusion tensor imaging study.	Excluded (age criteria not met)	Colloby SJ, et al.
Structural integrity of the uncinate fasciculus and resting state functional connectivity of the ventral prefrontal cortex in late life depression	Excluded (age criteria not met)	Steffens DC, et al.
Altered white matter integrity in first-episode, treatment-naive young adults with major depressive disorder: a tract-based spatial statistics study	Excluded (age criteria not met)	Zhu X, et al.
High-field magnetic resonance imaging of suicidality in patients with major depressive disorder	Excluded (age criteria not met)	Jia Z, et al.
Depression severity is correlated to the integrity of white matter fiber tracts in late-onset major depression.	Excluded (age criteria not met)	Dalby RB, et al
One-year change in anterior cingulate cortex white matter microstructure: relationship with late-life depression outcomes	Excluded (age criteria not met)	Taylor WD, et al.
Abnormal integrity of long association fiber tracts is associated with cognitive deficits in patients with remitted geriatric depression: a cross- sectional, case-control study	Excluded (age criteria not met)	Yuan Y, et al.
Aerobic fitness and obesity: relationship to cerebral white matter integrity in the brain of active and sedentary older adults	Excluded (age criteria not met)	Marks BL, et al.
BDNF val66met polymorphism, white matter abnormalities and remission of geriatric depression	Excluded (age criteria not met)	Alexopoulos GS, et al.
The impact of subcortical white matter disease on mood in euthymic older adults: a diffusion tensor imaging study	Excluded (age criteria not met)	Lamar M, et al.
Altered white matter microstructure in adolescents with major depression: a preliminary study	Excluded (age criteria not met)	Cullen KR, et al.
Persistent depressive symptoms after acute coronary syndrome are associated with compromised white matter integrity in the anterior cingulate: a pilot study	Excluded (age criteria not met)	Rapp MA, et al.
Diffusion tensor imaging and resting state functional magnetic resonance imaging on young patients with major depressive disorder	Excluded (age criteria not met)	Liu X, et al.
Genetics of microstructure of cerebral white matter using diffusion tensor imaging	Excluded (age criteria not met)	Kochunov P, et al.
Voxel-based analyses of gray/white matter volume and diffusion tensor data in major depression.	Excluded (age criteria not met)	Abe O, et al.
White Matter Tract Integrity, Involvement in Sports, and Depressive Symptoms in Children.	Excluded (age criteria not met)	Gorham et al.
Effects of Antipsychotic Medication on Brain Structure in Patients With Major Depressive Disorder and Psychotic Features: Neuroimaging Findings in the Context of a Randomized Placebo-Controlled Clinical Trial	Excluded (age criteria not met)	Voineskos et al.
Frontal-executive and corticolimbic structural brain circuitry in older people with remitted depression, mild cognitive impairment, Alzheimer's dementia, and normal cognition.	Excluded (age criteria not met)	Rashidi-Ranjbar N et al.
Functional and Structural Connectivity of Amygdala-Prefrontal Circuit in First-Episode Adolescent Depression: A Combined fMRI and DTI Study	Excluded (age criteria not met)	Wu F et al.
Neurostructural Heterogeneity in Youths With Internalizing Symptoms.	Excluded (age criteria not met)	Kaczkurkin AN et al.
In vivo characterization of emerging white matter microstructure in the fetal brain in the third trimester.	Excluded (age criteria not met)	Jaimes et al.
White Matter Microstructure in Adolescents and Young Adults With Non-Suicidal Self-Injury.	Excluded (age criteria not met)	Westlund Schreiner et al.
Prenatal and postnatal depressive symptoms, infant white matter, and toddler behavioral	Excluded (age criteria not met)	Borchers et al.
Regional White Matter Integrity Predicts Treatment Response to Escitalopram and Memantine in Geriatric Depression: A Pilot Study.	Excluded (age criteria not met)	Krause-Sorio et al.
Association of Cumulative Paternal Early Life Stress With White Matter Maturation in Newborns.	Excluded (age criteria not met)	Karlsson et al.
Maternal cortisol isassociated with neonatal amygdala microstructure and connectivity in a sexually dimorphic manner	Excluded (age criteria not met)	Stove et al.
Amygdala-Prefrontal Structural Connectivity Mediates the Relationship between Prenatal Depression and Behavior in Preschool Boys.	Excluded (age criteria not met)	Hay et al.
Material hardship, prefrontal cortex-amygdala structure, and internalizing symptoms in children.	Excluded (age criteria not met)	Lichtin et al.
White Matter Connectivity in Youth at Risk for Serious Mental Illness: A Longitudinal Analysis.	Excluded (age criteria not met)	Shakeel et al.
Sex-specific patterns of white matter microstructure are associated with emerging depression during adolescence.	Excluded (age criteria not met)	Kliamovich et al.
Disentangling the pathologies linking white matter hyperintensity and geriatric depressive symptoms in subjects with different degrees of vascular impairment.	Excluded (age criteria not met)	Zhang R et al.
Development of White Matter Microstructure and Intrinsic Functional Connectivity Between the Amygdala and Ventromedial Prefrontal Cortex: Associations With Anxiety and Depression	Excluded (age criteria not met)	Jalbrzikowski et al.
