# Supplementary material for: Unraveling the mystery of white matter in depression: A translational perspective on recent advances
Source: Brain Behav. 2022 Jun 1;12(7):e2629. doi: 10.1002/brb3.2629 (PMC9304855; doi:10.1002/brb3.2629)
Supplement: Supplementary file 2 — Supplementary Table 2‐ Imaging Studies in Animal Models of MDD [file BRB3-12-e2629-s004.xlsx]

## Sheet: Sheet1
Title	Inclusion/Exclusion	Author	DOI
Chronic psychosocial stress in mice leads to changes in brain functional connectivity and metabolite levels comparable to human depression	Included	Grandjean J, et al.	10.1016/j.neuroimage.2016.08.013
Fibre tract analysis using diffusion tensor imaging reveals aberrant connectivity in a rat model of depression.	Included	Zalsman G, et al.	10.1080/15622975.2016.1190866
Patterns of anterior versus posterior white matter fractional anistotropy concordance in adult nonhuman primates: Effects of early life stress.	Included	Coplan JD, et al.	10.1016/j.jad.2015.11.049
Demyelinating evidences in CMS rat model of depression: a DTI study at 7 T	Included	Hemanth Kumar BS, et al.	10.1016/j.neuroscience.2014.05.037
Functional and structural neural network characterization of serotonin transporter knockout rats	Included	van der Marel K, et al.	10.1371/journal.pone.0057780
The role of early life stress in development of the anterior limb of the internal capsule in nonhuman primates	Included	Coplan JD, et al.	10.1016/j.neulet.2010.06.012
Association between chronic stress-induced structural abnormalities in Ranvier nodes and reduced oligodendrocyte activity in major depression	Excluded (other reasons)	Miyata S et al.
Oligodendrocyte morphometry and expression of myelin - Related mRNA in ventral prefrontal white matter in major depressive disorder	Excluded (other reasons)	Rajkowska G, et al.
Structural and functional neuroimaging studies of the suicidal brain	Excluded (other reasons)	Desmyter S, et al.
Low on energy? An energy supply-demand perspective on stress and depression	Excluded (other reasons)	Østergaard L, et al.
In pursuit of neuroimaging biomarkers to guide treatment selection in major depressive disorder: a review of the literature	Excluded (other reasons)	Lener MS and Iosifescu DV
Genes from a translational analysis support a multifactorial nature of white matter hyperintensities.	Excluded (other reasons)	Lopez LM, et al.
Relationship of orthostatic blood pressure to white matter hyperintensities and subcortical volumes in late-life depression	Excluded (other reasons)	Colloby SJ, et al.
Traumatic brain injury: neuropathological, neurocognitive and neurobehavioral sequelae	Excluded (other disease)	Pavlovic D, et al.
Corticohippocampal Dysfunction In The OBiden Mouse Model Of Primary Oligodendrogliopathy	Excluded (other disease)	Radecki DZ, et al.
On the detection of cerebral metabolic depression in experimental traumatic brain injury using Chemical Exchange Saturation Transfer (CEST)-weighted MRI	Excluded (other disease)	Tu TW, et al.
Microembolism of single cortical arterioles can induce spreading depression and ischemic injury; a potential trigger for migraine and related MRI lesions	Excluded (other disease)	Dönmez-Demir B, et al.
Laquinimod rescues striatal, cortical and white matter pathology and results in modest behavioural improvements in the YAC128 model of Huntington disease	Excluded (other disease)	Garcia-Miralles M, et al.
Multimodal MRI Evaluation of the MitoPark Mouse Model of Parkinson's Disease	Excluded (other disease)	Cong L, et al.
Progesterone treatment reduces neuroinflammation, oxidative stress and brain damage and improves long-term outcomes in a rat model of repeated mild traumatic brain injury	Excluded (other disease)	Webster KM, et al.
Multiple sclerosis and fatigue: A review on the contribution of inflammation and immune-mediated neurodegeneration	Excluded (other disease)	Patejdl R, et al.
Anti-epileptogenesis: Electrophysiology, diffusion tensor imaging and behavior in a genetic absence model	Excluded (other disease)	van Luijtelaar G, et al.
Clinical correlates in an experimental model of repetitive mild brain injury	Excluded (other disease)	Mannix R, et al.
Delayed myelination in a mouse model of fragile X syndrome	Excluded (other disease)	Pacey LK, et al.
Depressive symptoms predict cognitive decline and dementia in older people independently of cerebral white matter changes: the LADIS study.	Excluded (other disease)	Verdelho A, et al.
Traumatic brain injury, major depression, and diffusion tensor imaging: making connections	Excluded (other disease)	Maller JJ, et al.
Neuronal and axonal degeneration in experimental spinal cord injury: in vivo proton magnetic resonance spectroscopy and histology	Excluded (other disease)	Qian J, et al.
Microembolism induces anhedonia but no detectable changes in white matter integrity in aged rats	Excluded (no MDD diagnosis)	Nemeth CL, et al.
Rules ventral prefrontal cortical axons use to reach their targets: implications for diffusion tensor imaging tractography and deep brain stimulation for psychiatric illness	Excluded (no MDD diagnosis)	Lehman JF, et al.
Superficial white matter fiber systems impede detection of long-range cortical connections in diffusion MR tractography.	Excluded (no MDD diagnosis)	Reveley C, et al.
Blood-brain barrier regulation in psychiatric disorders	Excluded (Review Article)	Kealy et al.
Corticotropin releasing hormone and imaging, rethinking the stress axis	Excluded (Review Article)	Contoreggi C
The hypothalamic-pituitary-adrenal axis and depressive disorder: recent progress	Excluded (Review Article)	Kunugi et al.
Interleukin-1beta -induced changes in blood-brain barrier permeability, apparent diffusion coefficient, and cerebral blood volume in the rat brain: a magnetic resonance study	Excluded (other disease)	Blamire et al.
Nuclear magnetic resonance (NMR) measurement of the apparent diffusion coefficient (ADC) of tissue water and its relationship to cell volume changes in pathological states	Excluded (Review Article)	Sotak CH
