# Supplementary material for: Unraveling the mystery of white matter in depression: A translational perspective on recent advances
Source: Brain Behav. 2022 Jun 1;12(7):e2629. doi: 10.1002/brb3.2629 (PMC9304855; doi:10.1002/brb3.2629)
Supplement: Supplementary file 3 — Supplementary Table 3‐ Post‐Mortem Studies in MDD Patients [file BRB3-12-e2629-s003.xlsx]

## Sheet: Sheet1
Title	Included	Author	DOI
Astrocytic hypertrophy in anterior cingulate white matter of depressed suicides	Included	Torres-Platas SG, et al.	10.1038/npp.2011.154
Child abuse associates with an imbalance of oligodendrocyte-lineage cells in ventromedial prefrontal white matter	Included	Tanti A, et al.	10.1038/mp.2017.231
Elevated DNA Oxidation and DNA Repair Enzyme Expression in Brain White Matter in Major Depressive Disorder	Included	Szebeni A et al.	10.1093/ijnp/pyw114
Oligodendrocyte morphometry and expression of myelin - Related mRNA in ventral prefrontal white matter in major depressive disorder	Included	Rajkowska G, et al.	10.1016/j.jpsychires.2015.04.010
MicroRNA-21: Expression in oligodendrocytes and correlation with low myelin mRNAs in depression and alcoholism	Included	Miguel-Hidalgo et al.	10.1016/j.pnpbp.2017.08.009
Association of a History of Child Abuse With Impaired Myelination in the Anterior Cingulate Cortex: Convergent Epigenetic, Transcriptional, and Morphological Evidence	Included	Lutz PE et al.	10.1176/appi.ajp.2017.16111286
Fatty acid composition of the postmortem corpus callosum of patients with schizophrenia, bipolar disorder, or major depressive disorder.	Included	Hamazaki K, et al.	10.1016/j.eurpsy.2016.05.007
Prefrontal cortical abnormalities in currently depressed versus currently remitted patients with major depressive disorder	Excluded (other structure)	Salvadore G, et al.
Altered intracortical myelin staining in the dorsolateral prefrontal cortex in severe mental illness	Excluded (other structure)	Lake EMR, et al.
Alterations in the expression of PSA-NCAM and synaptic proteins in the dorsolateral prefrontal cortex of psychiatric disorder patients	Excluded (other structure)	Gilabert-Juan J, et al.
Length of axons expressing the serotonin transporter in orbitofrontal cortex is lower with age in depression	Excluded (other structure)	Rajkowska G, et al.
Reduced density of oligodendrocytes and oligodendrocyte clusters in the caudate nucleus in major psychiatric illnesses.	Excluded (other structure)	Vostrikov et al.
Histomorphometric study of basilar artery in normal and suicide persons.	Excluded (other structure)	Parmar SK, Prasad VS
Localization of excitatory amino acid transporters EAAT1 and EAAT2 in human postmortem cortex: a light and electron microscopic study.	Excluded (other structure)	Roberts et al.
Length of axons expressing the serotonin transporter in orbitofrontal cortex is lower with age in depression.	Excluded (other structure)	Rajkowska et al.
A myelin gene causative of a catatonia-depression syndrome upon aging	Excluded (other reasons)	Hagemeyer et al.
Volumetric MRI study of the habenula in first episode, recurrent and chronic major depression	Excluded (other reasons)	Carceller-Sindreu M, et al.
White matter abnormalities in major depression: evidence from post-mortem, neuroimaging and genetic studies	Excluded (other reasons)	Tham et al.
The Role of Intercellular Adhesion Molecule-1 in the Pathogenesis of Psychiatric Disorders	Excluded (other reasons)	Müller N.
Radiologically isolated syndrome and multiple sclerosis	Excluded (other reasons)	Yamout et al.
Psychiatric phenotypes in chronic traumatic encephalopathy.	Excluded (other reasons)	Mahar et al.
Vascular depression consensus report - a critical update	Excluded (other reasons)	Aizenstein et al.
Cellular morphometry in late-life depression: a review of postmortem studies	Excluded (other reasons)	Khundakar et al.
Argyrophilic grain disease: a clinicopathological review of an overlooked tauopathy.	Excluded (other reasons)	Das et al.
linical Findings Documenting Cellular and Molecular Abnormalities of Glia in Depressive Disorders.	Excluded (other reasons)	Czéh B, Nagy SA
An autopsy case of methanol induced intracranial hemorrhage.	Excluded (other reasons)	Kim et al.
Neuropathological substrates and structural changes in late-life depression: the impact of vascular burden.	Excluded (other disease)	Xekardi et al.
Microvascular pathology in late-life depression	Excluded (other disease)	Santos et al.
Evidence for Altered Metabolism of Sphingosine-1-Phosphate in the Corpus Callosum of Patients with Schizophrenia.	Excluded (other disease)	Esaki et al.
HPA axis activity in multiple sclerosis correlates with disease severity, lesion type and gene expression in normal-appearing white matter.	Excluded (other disease)	Melief et al.
Neuropathological analysis of lacunes and microvascular lesions in late-onset depression.	Excluded (other disease)	Santos et al.
Organic bases of late-life depression: a critical update	Excluded (other disease)	Jallinger KA
Characteristic microglial features in patients with hereditary diffuse leukoencephalopathy with spheroids	Excluded (other disease)	Tada et al.
Hippocampal atrophy as a surrogate of neuronal involvement in Fabry disease.	Excluded (other disease)	Fallgiebel et al.
Morphometric analysis of vascular pathology in the orbitofrontal cortex of older subjects with major depression.	Excluded (other disease)	Miguel-Hidalgo et al.
An autopsy case of MM2-cortical + thalamic-type sporadic Creutzfeldt-Jakob disease.	Excluded (other disease)	Saito et al.
Iba-1-/CD68+ Microglia Are a Prominent Feature of Age-Associated Deep Subcortical White Matter Lesions	Excluded (no MDD diagnosis)	Waller et al.
Examining the Effects of Anabolic-Androgenic Steroids on Repetitive Mild Traumatic Brain Injury (RmTBI) Outcomes in Adolescent Rats	Excluded (no MDD diagnosis)	Tabor et al.
Whole-transcriptome Brain Expression and Exon-Usage Profiling in Major Depression and Suicide: Evidence for Altered Glial, Endothelial and ATPase Activity	Excluded (no MDD diagnosis)	Pantazatos SP et al.
What can microscopy teach us on suicide?	Excluded (no MDD diagnosis)	Mechawar N.
White matter atrophy and myelinated fiber disruption in a rat model of depression.	Excluded (no MDD diagnosis)	Gao et al.
The spectrum of disease in chronic traumatic encephalopathy	Excluded (no MDD diagnosis)	McKee et al.
Age-associated white matter lesions: the MRC Cognitive Function and Ageing Study	Excluded (no MDD diagnosis)	Wharton et al.
HFE H63D, C282Y and AGTR1 A1166C polymorphisms and brain white matter lesions in the aging brain	Excluded (no MDD diagnosis)	Gebril et al.
Cysticercosis and suicide - an example from a forensic collection.	Excluded (no MDD diagnosis)	Nikolic et al.
Analysis of age-related changes in psychosine metabolism in the human brain	Excluded (no MDD diagnosis)	Marshall et al.
Neurological complications of Anderson-Fabry disease	Excluded (no MDD diagnosis)	Tuttolomondo et al.
Anatomic Connections of the Subgenual Cingulate Region	Excluded (no MDD diagnosis)	Vergani et al.
Sex matters: repetitive mild traumatic brain injury in adolescent rats.	Excluded (no MDD diagnosis)	Wright et al.
Features of Patients With Nonfluent/Agrammatic Primary Progressive Aphasia With Underlying Progressive Supranuclear Palsy Pathology or Corticobasal Degeneration	Excluded (no MDD diagnosis)	Santos-Santos et al.
CNS findings in chronic fatigue syndrome and a neuropathological case report	Excluded (no MDD diagnosis)	Ferrero et al.
