# Supplementary material for: Unraveling the mystery of white matter in depression: A translational perspective on recent advances
Source: Brain Behav. 2022 Jun 1;12(7):e2629. doi: 10.1002/brb3.2629 (PMC9304855; doi:10.1002/brb3.2629)
Supplement: Supplementary file 4 — Supplementary Table 4‐ Post‐Mortem Studies in Animal Models of MDD [file BRB3-12-e2629-s002.xlsx]

## Sheet: Sheet1
Title	Included	Author	DOI
Changes in white matter and the effects of fluoxetine on such changes in the CUS rat model of depression	Included	Gao Y, et al.	10.1016/j.neulet.2018.11.013
Oligodendrocyte gene expression is reduced by and influences effects of chronic social stress in mice	Included	Cathomas F, et al.	10.1111/gbb.12475
Exercise protects myelinated fibers of white matter in a rat model of depression	Included	Xiao Q, et al.	10.1002/cne.24350
White matter atrophy and myelinated fiber disruption in a rat model of depression.	Included	Gao Y, et al.	10.1002/cne.24178
Running exercise protects the capillaries in white matter in a rat model of depression	Included	Chen LM, et al.	10.1002/cne.24017
Association between chronic stress-induced structural abnormalities in Ranvier nodes and reduced oligodendrocyte activity in major depression	Included	Miyata S, et al.	10.1038/srep23084
Desvenlafaxine prevents white matter injury and improves the decreased phosphorylation of the rate-limiting enzyme of cholesterol synthesis in a chronic mouse model of depression	Included	Wang J, et al.	10.1111/jnc.12792
A myelin gene causative of a catatonia-depression syndrome upon aging	Included	Hagemeyer N, et al.	10.1002/emmm.201200230
Region specific decrease in glial fibrillary acidic protein immunoreactivity in the brain of a rat model of depression.	Included	Gosselin RD, et al.	10.1016/j.neuroscience.2008.10.018
Chronic psychosocial stress in mice leads to changes in brain functional connectivity and metabolite levels comparable to human depression	Excluded (other reasons)	Grandjean J, et al.
MicroRNA-21: Expression in oligodendrocytes and correlation with low myelin mRNAs in depression and alcoholism	Excluded (other reasons)	Miguel-Hidalgo JJ, et al.
ADAMTS18 Deficiency Affects Neuronal Morphogenesis and Reduces the Levels of Depression-like Behaviors in Mice	Excluded (other reasons)	Zhu R, et al.
Low on energy? An energy supply-demand perspective on stress and depression	Excluded (other reasons)	Østergaard L, et al.
Regional differences in brain glucose metabolism determined by imaging mass spectrometry	Excluded (other reasons)	Kleinridders A, et al.
Serum S100B represents a new biomarker for mood disorders	Excluded (other reasons)	Schroeter ML, et al.
Neuropsychological and neuroimaging evidence for the involvement of the frontal lobes in depression: 20 years on	Excluded (other reasons)	Goodwin GM.
Fibre tract analysis using diffusion tensor imaging reveals aberrant connectivity in a rat model of depression	Excluded (other reasons)	Zalsman G, et al.
Geoffrey Knight and his contribution to psychosurgery	Excluded (other reasons)	Marchi F, et al.
Hypertension and the Brain: A Risk Factor for More Than Heart Disease	Excluded (other reasons)	Meissner A.
Patterns of anterior versus posterior white matter fractional anistotropy concordance in adult nonhuman primates: Effects of early life stress.	Excluded (other reasons)	Coplan JD, et al.
In pursuit of neuroimaging biomarkers to guide treatment selection in major depressive disorder: a review of the literature	Excluded (other reasons)	Lener MS and Iosifescu DV
Deep brain stimulation in rats: different targets induce similar antidepressant-like effects but influence different circuits	Excluded (other reasons)	Hamani C, et al.
Demyelinating evidences in CMS rat model of depression: a DTI study at 7 T	Excluded (other reasons)	Hemanth Kumar BS, et al.
Functional and structural neural network characterization of serotonin transporter knockout rats	Excluded (other reasons)	van der Marel K, et al.
Elevated immune-inflammatory signaling in mood disorders: a new therapeutic target?	Excluded (other reasons)	McNamara RK and Lotrich FE
The microglia hypothesis of psychiatric disorders	Excluded (other reasons)	Monji A.
Structural and functional neuroimaging studies of the suicidal brain	Excluded (other reasons)	Desmyter S, et al.
Traumatic brain injury, major depression, and diffusion tensor imaging: making connections	Excluded (other reasons)	Maller JJ, et al.
Neuron-glia synapses in the brain	Excluded (other reasons)	Bergles DE, et al.
HSP90B1, a thyroid hormone-responsive heat shock protein gene involved in photoperiodic signaling	Excluded (other reasons)	Graham G, et al.
Imaging phenotypes of major depressive disorder: genetic correlates	Excluded (other reasons)	Savitz JB and Drevets WC
The cingulum bundle: Anatomy, function, and dysfunction	Excluded (other reason)	Bubb EJ, et al.
Traumatic brain injury: neuropathological, neurocognitive and neurobehavioral sequelae	Excluded (other disease)	Pavlovic D, et al.
Fragile X-Associated Tremor/Ataxia Syndrome (FXTAS)	Excluded (other disease)	Zafarullah M and Tassone F.
Corticohippocampal Dysfunction In The OBiden Mouse Model Of Primary Oligodendrogliopathy	Excluded (other disease)	Radecki DZ, et al.
Laquinimod Treatment Improves Myelination Deficits at the Transcriptional and Ultrastructural Levels in the YAC128 Mouse Model of Huntington Disease	Excluded (other disease)	Garcia-Miralles M, et al.
On the detection of cerebral metabolic depression in experimental traumatic brain injury using Chemical Exchange Saturation Transfer (CEST)-weighted MRI	Excluded (other disease)	Tu TW, et al.
Intranasal Stem Cell Treatment as a Novel Therapy for Subarachnoid Hemorrhage	Excluded (other disease)	Nijboer CH, et al.
Microembolism of single cortical arterioles can induce spreading depression and ischemic injury; a potential trigger for migraine and related MRI lesions	Excluded (other disease)	Dönmez-Demir B, et al.
Cognitive impairment in neuromyelitis optica spectrum disorders: What do we know?	Excluded (other disease)	Eizaguirre MB, et al.
Modulating inflammation and neuroprotection in multiple sclerosis	Excluded (other disease)	Yong H, et al.
Effects of different fatty acids composition of phosphatidylcholine on brain function of dementia mice induced by scopolamine	Excluded (other disease)	Zhou MM, et al.
Laquinimod rescues striatal, cortical and white matter pathology and results in modest behavioural improvements in the YAC128 model of Huntington disease	Excluded (other disease)	Garcia-Miralles M, et al.
The Effect of Quetiapine on Treatment of Experimental Acute Spinal Cord Injury	Excluded (other disease)	Aytar MH, et al.
Multimodal MRI Evaluation of the MitoPark Mouse Model of Parkinson's Disease	Excluded (other disease)	Cong L, et al.
Dendritic Spine Loss and Chronic White Matter Inflammation in a Mouse Model of Highly Repetitive Head Trauma	Excluded (other disease)	Winston CN, et al.
Stroke injury, cognitive impairment and vascular dementia	Excluded (other disease)	Kalaria RN, et al.
Cerebroprotection of flavanol (-)-epicatechin after traumatic brain injury via Nrf2-dependent and -independent pathways	Excluded (other disease)	Cheng T, et al.
Progesterone treatment reduces neuroinflammation, oxidative stress and brain damage and improves long-term outcomes in a rat model of repeated mild traumatic brain injury	Excluded (other disease)	Webster KM, et al.
Multiple sclerosis and fatigue: A review on the contribution of inflammation and immune-mediated neurodegeneration	Excluded (other disease)	Patejdl R, et al.
Genes from a translational analysis support a multifactorial nature of white matter hyperintensities	Excluded (other disease)	Lopez LM, et al.
Spreading depression transiently disrupts myelin via interferon-gamma signaling.	Excluded (other disease)	Pusic AD, et al.
Phenotypic characterization of a Csf1r haploinsufficient mouse model of adult-onset leukodystrophy with axonal spheroids and pigmented glia (ALSP)	Excluded (other disease)	Chitu V, et al.
Anti-epileptogenesis: Electrophysiology, diffusion tensor imaging and behavior in a genetic absence model	Excluded (other disease)	van Luijtelaar G, et al.
Delayed myelination in a mouse model of fragile X syndrome	Excluded (other disease)	Pacey LK, et al.
Quetiapine prevents oligodendrocyte and myelin loss and promotes maturation of oligodendrocyte progenitors in the hippocampus of global cerebral ischemia mice	Excluded (other disease)	Bi X, et al.
Abnormal dendrite and spine morphology in primary visual cortex in the CGG knock-in mouse model of the fragile X premutation	Excluded (other disease)	Berman RF, et al.
Repetitive spinal electromagnetic stimulation opens a window of synaptic plasticity in damaged spinal cord: role of NMDA receptors	Excluded (other disease)	Hunanyan AS, et al.
Axonal pathology in traumatic brain injury	Excluded (other disease)	Johnson VE, et al
Effects of d-3-hydroxybutyrate treatment on hypoglycemic coma in rat pups	Excluded (other disease)	Schutz PW, et al.
Neuronal and axonal degeneration in experimental spinal cord injury: in vivo proton magnetic resonance spectroscopy and histology	Excluded (other disease)	Qian J, et al.
CSD, BBB and MMP-9 elevations: animal experiments versus clinical phenomena in migraine	Excluded (other disease)	Gupta VK.
A role for white matter abnormalities in the pathophysiology of bipolar disorder.	Excluded (other disease)	Mahon K, et al.
Extracellular magnesium enhances the damage to locomotor networks produced by metabolic perturbation mimicking spinal injury in the neonatal rat spinal cord in vitro	Excluded (other disease)	Margaryan G, et al.
Fragile X-associated tremor/ataxia syndrome: clinical phenotype, diagnosis, and treatment	Excluded (other disease)	Leehey MA.
Valproate activates the Notch3/c-FLIP signaling cascade: a strategy to attenuate white matter hyperintensities in bipolar disorder in late life?	Excluded (other disease)	Yuan P, et al.
Demyelination Contributes to Depression Comorbidity in a Rat Model of Chronic Epilepsy via Dysregulation of Olig2/LINGO-1 and Disturbance of Calcium Homeostasis	Excluded (other disease)	Teng et al.
Sex Differences in Cued Fear Responses and Parvalbumin Cell Density in the Hippocampus Following Repetitive Concussive Brain Injuries in C57BL/6J Mice	Excluded (other disease)	Tucker et al.
Elevated DNA Oxidation and DNA Repair Enzyme Expression in Brain White Matter in Major Depressive Disorder	Excluded (not rodents)	Szebeni A, et al.
Scaled traumatic brain injury results in unique metabolomic signatures between gray matter, white matter, and serum in a piglet model	Excluded (not rodents)	Baker EW, et al.
Astrocyte pathology in the ventral prefrontal white matter in depression.	Excluded (not rodents)	Rajkowska G, et al.
Influence of graded inclusion of white lupin (Lupinus albus) meal on performance, nutrient digestibility and ileal viscosity of laying hens.	Excluded (not rodents)	Kubiś M, et al.
Influence of graded inclusion of white lupin (Lupinus albus) meal on performance, nutrient digestibility and intestinal morphology of broiler chickens	Excluded (not rodents)	Kaczmarek SA, et al.
Naltrexone treatment reverses astrocyte atrophy and immune dysfunction in self-harming macaques	Excluded (not rodents)	Lee KM, et al.
Oligodendrocyte morphometry and expression of myelin - Related mRNA in ventral prefrontal white matter in major depressive disorder	Excluded (not rodents)	Rajkowska G, et al.
Brain structure and function related to depression in Alzheimer's disease: contributions from neuroimaging research	Excluded (not rodents)	Brommelhoff JA and Sultzer DL
Localization of excitatory amino acid transporters EAAT1 and EAAT2 in human postmortem cortex: a light and electron microscopic study	Excluded (not rodents)	Roberts RC, et al.
Depressive symptoms predict cognitive decline and dementia in older people independently of cerebral white matter changes: the LADIS study.	Excluded (not rodents)	Verdelho A, et al.
The vascular depression hypothesis: mechanisms linking vascular disease with depression	Excluded (not rodents)	Taylor WD, et al.
Neuropeptide Y-immunoreactive neurons in the cerebral cortex of humans and other haplorrhine primates	Excluded (not rodents)	Raghanti MA, et al.
Relationship of orthostatic blood pressure to white matter hyperintensities and subcortical volumes in late-life depression	Excluded (not rodents)	Colloby SJ, et al.
Mild traumatic brain injury and diffuse axonal injury in swine	Excluded (not rodents)	Browne KD, et al.
Neuroglialpharmacology: white matter pathophysiologies and psychiatric treatments	Excluded (not rodents)	Bartzokis G.
Polioencephalomalacia associated with closantel overdosage in a goat	Excluded (not rodents)	Sakhaee E and Derakhshanfar A.
The role of early life stress in development of the anterior limb of the internal capsule in nonhuman primates	Excluded (not rodents)	Coplan JD, et al.
Surgical management of a canine intracranial abscess due to a bite wound	Excluded (not rodents)	Bilderback AL and Faissler D
Cognitive and limbic circuits that are affected by deep brain stimulation	Excluded (not rodents)	Haber SN and Brucker JL.
G-Protein-Coupled Receptor Gpr17 Regulates Oligodendrocyte Differentiation in Response to Lysolecithin-Induced Demyelination	Excluded (no MDD)	Lu C, et al.
C-reactive protein expression in a rodent model of chronic cerebral hypoperfusion	Excluded (no MDD)	Juma WM, et al.
Synaptic properties of layer VI inverted pyramidal cells in the rodent somatosensory cortex	Excluded (no MDD)	Steger R, et al.
Physiologically based cord clamping stabilises cardiac output and reduces cerebrovascular injury in asphyxiated near-term lambs	Excluded (no MDD)	Polglase GR, et al.
Inhibition of Cdk5 rejuvenates inhibitory circuits and restores experience- dependent plasticity in adult visual cortex	Excluded (no MDD)	Li Y, et al.
Neurotoxicosis in horses associated with consumption of Trema micrantha	Excluded (no MDD)	Lorenzett MP, et al.
Organization of the Anterior Limb of the Internal Capsule in the Rat	Excluded (no MDD)	Coizet V, et al.
Endoplasmic reticulum stress intolerance in EIF2B3 mutant oligodendrocytes is modulated by depressed autophagy	Excluded (no MDD)	Chen N, et al.
Dynamic network communication as a unifying neural basis for cognition, development, aging, and disease	Excluded (no MDD)	Voytek B and Knight RT
Superficial white matter fiber systems impede detection of long-range cortical connections in diffusion MR tractography	Excluded (no MDD)	Reveley C, et al.
Cannabis and adolescent brain development	Excluded (no MDD)	Lubman DI, et al.
Decrease of neocortical paired-pulse depression in GAERS and possible implication of gap junctions	Excluded (no MDD)	Gigout S, et al.
Frontal cortical and subcortical projections provide a basis for segmenting the cingulum bundle: implications for neuroimaging and psychiatric disorders	Excluded (no MDD)	Heilbronner SR and Haber SN.
Aberrant behavioral sensitization by methamphetamine in junctophilin- deficient mice	Excluded (no MDD)	Moriguchi S, et al.
Microembolism induces anhedonia but no detectable changes in white matter integrity in aged rats	Excluded (no MDD)	Nemeth CL, et al.
Aerosol-induced brucellosis increases TLR-2 expression and increased complexity in the microanatomy of astroglia in rhesus macaques	Excluded (no MDD)	Lee KM, et al.
Reciprocal Homosynaptic and heterosynaptic long-term plasticity of corticogeniculate projection neurons in layer VI of the mouse visual cortex	Excluded (no MDD)	Arami MK, et al.
Busulfan-induced pathological changes of the cerebellar development in infant rats	Excluded (no MDD)	Ohira T, et al.
Doubly stochastic coherence in complex neuronal networks	Excluded (no MDD)	Gao Y and Wang J.
Leishmania amastigotes in the central nervous system of a naturally infected dog	Excluded (no MDD)	Márquez M, et al.
Pathophysiology of chronic migraine and mode of action of preventive medications	Excluded (no MDD)	Mathew NT.
Rules ventral prefrontal cortical axons use to reach their targets: implications for diffusion tensor imaging tractography and deep brain stimulation for psychiatric illness	Excluded (no MDD)	Lehman JF, et al.
Severity of locomotor and cardiovascular derangements after experimental high-thoracic spinal cord injury is anesthesia dependent in rats	Excluded (no MDD)	Nout YS, et al.
Forage conservation efficiency and lactation response to bahiagrass conserved as barn-stored hay, outdoor-stored hay, or baleage	Excluded (no MDD)	McCormick ME, et al.
Protective effects of d-3-hydroxybutyrate and propionate during hypoglycemic coma: clinical and biochemical insights from infant rats	Excluded (no MDD)	Schutz PW, et al.
Traumatic Brain Injury: Neuropathological, Neurocognitive and Neurobehavioral Sequelae	Excluded (no MDD)	Pavlovic et al.
Astrocytes Are Direct Cellular Targets of Lithium Treatment: Novel Roles for Lysyl Oxidase and Peroxisome-Proliferator Activated Receptor-γ as Astroglial Targets of Lithium	Excluded (no MDD)	Rivera et al.
Aberrant ER Stress Induced Neuronal IFNbeta Elicits White Matter Injury Due to Microglial Activation and T-Cell Infiltration after TBI	Excluded (no MDD)	Sen et al.
Increased severity of the CHIMERA model induces acute vascular injury, sub-acute deficits in memory recall and chronic white matter gliosis	Excluded (no MDD)	Bashir et al.
Ultrastructural Dendritic Changes Underlying Diaschisis after Capsular infarct	Excluded (no MDD)	Lee et al.
AMPK Preferentially Depresses Retrograde Transport of Axonal Mitochondira during Localized Nutrient Deprivation	Excluded (no MDD)	Watters et al.
